# Supplementary material for: A novel molecular toolkit for rapid detection of the pathogen and primary vector of thousand cankers disease
Source: PLoS One. 2018 Jan 5;13(1):e0185087. doi: 10.1371/journal.pone.0185087 (PMC5755734; doi:10.1371/journal.pone.0185087)
Supplement: S1 File — Table A. Cross-amplification of Geosmithia morbida specific microsatellite locus GS 004 across fungal isolates known to co-inhabit walnut tree galleries. Table B. Cross amplification of Pityophthorus juglandis (WTB) specific microsatellite loci across twenty-four woodborning beetle species that are closely related to P. juglandis or are associated frequently with walnut trees. Fig A. An example of QIAxcel gel view and electropherogram of positive samples using GS 004 (upper) and WTB 192 (lower) microsatellite loci. (XLSX) [file pone.0185087.s001.xlsx]

## Sheet: Table A 
Table A. Cross-amplification of Geosmithia morbida specific microsatellite locus GS 004 across fungal isolates known to co-inhabit walnut tree galleries.
Strain	Amplification with GS004	BLAST ID	E-Value	Coverage	Similarity	GenBank Accession
NGM33-1	NO	Aureobasidium pullulans strain CBS 584.75	0	0.99	1	KT693733
NGM33-2	NO	Chaetothyrium agathis MFLUCC 12-0113	0	0.96	0.85	NR_132914
NGM33-3	NO	Cytospora cf. austromontana strain CBS:122688	0	1	0.99	EU552119
NGM33-6	NO	Cladosporium pini-ponderosae strain CBS 124456	0	1	0.99	NR_119730
NGM33-7	NO	Cladosporium pini-ponderosae strain CBS 124456	0	1	0.99	NR_119730
NGM33-9	NO	Aureobasidium pullulans strain CBS 584.75	0	1	1	KT693733
NGM33-10	NO	Aureobasidium pullulans strain CBS 584.76	0	0.98	1	KT693734
NGM33-11	NO	Cladosporium pini-ponderosae strain CBS 124456	0	1	0.99	NR_119730
NGM33-12	NO	Aureobasidium pullulans strain CBS 584.76	0	0.98	1	KT693734
NGM33-13	NO	Tremella aurantia strain CBS 6965	0	1	0.99	AF444315
NGM33-15	NO	Aureobasidium pullulans strain CBS 584.76	0	0.97	1	KT693734
NGM33-16	NO	Alternaria destruens ATCC 204363	0	0.98	1	NR_137143
NGM33-17	NO	Alternaria destruens ATCC 204364	0	0.98	1	NR_137144
NGM34-1	NO	Ceratocystiopsis collifera (Ophiostoma colliferum) CBS 126.89	0	1	0.95	NR_103597
NGM34-2	NO	Wickerhamomyces hampshirensis strain CBS 7208	0	0.73	0.99	HM156504
NGM34-3	NO	Ceratocystiopsis collifera (Ophiostoma colliferum) CBS 126.89	0	1	0.95	NR_103597
NGM34-4	NO	Ceratocystiopsis collifera (Ophiostoma colliferum) CBS 126.90	0	1	0.94	NR_103597
NGM34-5	NO	Ceratocystiopsis collifera (Ophiostoma colliferum) CBS 126.91	0	1	0.95	NR_103597
NGM34-6	NO	Ceratocystiopsis collifera (Ophiostoma colliferum) CBS 126.91	0	1	0.95	NR_103597
NGM34-8	NO	Yamadazyma mexicana CBS:7066	0	0.98	0.99	EF568069
NGM34-9	NO	Paraconiothyrium archidendri strain CBS 168.77	0	0.98	0.99	JX496049
NGM34-10	NO	Penicillium kongii strain NRRL:62674	0	1	1	KC427191
NGM34-11	NO	Ceratocystiopsis collifera (Ophiostoma colliferum) CBS 126.91	0	0.96	0.98	NR_103597
NGM34-12	NO	Hormonema viticola FMR 13040	0	1	0.99	NR_137620
NGM34-13	NO	Ceratocystiopsis collifera (Ophiostoma colliferum) CBS 126.91	0	0.91	0.98	NR_103597
NGM34-16	NO	Yamadazyma mexicana CBS:7066	0	1	0.99	EF568069
NGM34-17	NO	Pezicula sporulosa strain CBS 225.96	0	1	0.99	KR859262
NGM34-18	NO	Cladosporium pini-ponderosae strain CBS 124456	0	1	1	NR_119730
NGM34-19	NO	Boeremia exigua strain CPC 25093	0	1	0.99	KT193802
NGM34-21	NO	Ceratocystiopsis collifera (Ophiostoma colliferum) CBS 126.91	0	1	0.94	NR_103597
NGM34-22	NO	Ceratocystiopsis collifera (Ophiostoma colliferum) CBS 126.92	0	1	0.95	NR_103598
NGM34-24	NO	Ceratocystiopsis collifera (Ophiostoma colliferum) CBS 126.93	0	0.99	0.95	NR_103599
NGM34-25	NO	Ceratocystiopsis collifera (Ophiostoma colliferum) CBS 126.94	0	0.98	0.94	NR_103600
NGM34-26	NO	Ceratocystiopsis collifera (Ophiostoma colliferum) CBS 126.95	0	0.87	0.97	NR_103601
NGM34-27	NO	Wickerhamomyces hampshirensis strain CBS 7208	0	0.75	0.99	HM156504
NGM34-28	NO	Ceratocystiopsis collifera (Ophiostoma colliferum) CBS 126.95	0	1	0.95	NR_103601
NGM34-29	NO	Ceratocystiopsis collifera (Ophiostoma colliferum) CBS 126.96	0	0.9	0.98	NR_103602
NGM34-30	NO	Ceratocystiopsis collifera (Ophiostoma colliferum) CBS 126.97	0	0.96	0.98	NR_103603
NGM34-31	NO	Ceratocystiopsis collifera (Ophiostoma colliferum) CBS 126.98	0	0.91	0.98	NR_103604
NGM34-32	NO	Yamadazyma mexicana CBS:7066	0	0.94	0.99	EF568069
NGM34-33	NO	Ceratocystiopsis collifera (Ophiostoma colliferum) CBS 126.98	0	0.89	0.98	NR_103604
NGM34-34	NO	Ceratocystiopsis collifera (Ophiostoma colliferum) CBS 126.98	0	1	0.95	NR_103604
NGM34-36	NO	Ophiostoma nigrocarpum strain CMW1468	0	0.98	0.99	AF484457
NGM34-37	NO	Ceratocystiopsis collifera (Ophiostoma colliferum) CBS 126.98	0	1	0.95	NR_103604
NGM34-38	NO	Alternaria burnsii CBS 107.38	0	0.98	0.99	NR_136119
NGM34-39	NO	Ceratocystiopsis collifera (Ophiostoma colliferum) CBS 126.98	0	0.9	0.98	NR_103604
NGM34-40	NO	Ophiostoma narcissi strain CBS138.50	0	1	0.94	AY194510
NGM34-41	NO	Ceratocystiopsis collifera (Ophiostoma colliferum) CBS 126.98	0	0.96	0.98	NR_103604
NGM35-1	NO	Aureobasidium pullulans strain CBS 584.76	0	1	1	KT693734
NGM35-2	NO	Phaeoacremonium viticola strain CBS 101737	0	1	1	KF764574
NGM35-3	NO	Cladosporium colombiae CBS 274.80B	0	1	0.99	NR_119729
NGM35-4	NO	Cytospora rhodophila strain ATCC 38695	0	0.92	0.99	DQ243809
NGM35-6	NO	Ascochyta rabiei strain CBS 237.37	0	1	0.98	EU167600
NGM35-7	NO	Alternaria arborescens CBS 102605	0	0.99	1	NR_135927
NGM35-8	NO	Aureobasidium pullulans strain CBS 584.76	0	0.98	1	KT693734
NGM35-9	NO	Phaeoacremonium viticola strain CBS 101738	0	0.99	1	KF764574
NGM35-10	NO	Diatrypella atlantica voucher HUEFS 194228	0	1	0.98	KM396615
NGM35-12	NO	Pezicula sporulosa strain CBS 225.96	0	1	0.98	KR859262
NGM35-13	NO	Cladosporium pseudocladosporioides UTHSC DI-13-233	0	1	0.99	LN834383
NGM35-14	NO	Cladosporium gossypiicola strain ATCC 38026	0	1	1	AF393702
NGM35-16	NO	Cladosporium cladosporioides strain ATCC 6721	0	1	1	KP780438
NGM35-17	NO	Phaeoacremonium viticola strain CBS 101738	0	1	1	KF764574
NGM35-18	NO	Cytospora rhodophila strain ATCC 38695	0	1	0.99	DQ243809
NGM35-19	NO	Phaeosphaeriopsis agapanthi strain CPC 26303	0	1	0.92	KX228260
NGM35-20	NO	Epicoccum nigrum strain CBS 318.83	0	1	0.99	AJ279448
NGM35-21	NO	Alternaria alternata strain ATCC 6663	0	1	1	KU729030
NGM35-22	NO	Phaeoacremonium viticola strain CBS 101738	0	1	0.99	KF764574
NGM35-23	NO	Epicoccum nigrum strain CBS 318.83	0	1	0.99	AJ279448
NGM35-24	NO	Alternaria alternata strain ATCC 6663	0	1	1	KU729030
NGM35-25	NO	Phaeoacremonium viticola strain CBS 101738	0	0.99	1	KF764574
NGM35-26	NO	Trichoderma trixiae strain CBS 189.79	0	1	1	KJ482546
NGM35-27	NO	Trichoderma trixiae strain CBS 189.79	0	1	1	KJ482546
NGM36-1	NO	Trichoderma trixiae strain CBS 189.79	0	1	0.99	KJ482546
NGM36-2	NO	Cladosporium pseudocladosporioides UTHSC DI-13-233	0	1	1	LN834383
NGM36-3	NO	Cladosporium langeronii CBS:101880	0	0.98	1	DQ780380
NGM36-4	NO	Flagellospora fusarioides strain CCM F-14583	0	1	0.92	KC834048
NGM36-5	NO	Cladosporium langeronii CBS:101880	0	0.98	1	DQ780380
NGM36-6	NO	Cladosporium pini-ponderosae strain CBS 124456	0	1	1	NR_119730
NGM36-7	NO	Cladosporium colombiae CBS 274.80B	0	1	1	NR_119729
NGM36-8	NO	Cladosporium ruguloflabelliforme strain CPC:19707	0	1	1	KT600458
NGM36-10	NO	Cladosporium tenuissimum strain ATCC 38027	0	1	1	AF393724
NGM36-11	NO	Aureobasidium pullulans strain MFLUCC 14-0288	0	1	1	KM388542
NGM36-12	NO	Alternaria arborescens strain MUCL 44260	0	1	1	DQ242505
NGM36-13	NO	Cladosporium pini-ponderosae strain CBS 124456	0	1	1	NR_119730
NGM36-14	NO	Cladosporium cladosporioides isolate MUT 1396	0	1	1	KF415084
NGM36-15	NO	Cladosporium langeronii CBS:101880	0	0.98	1	DQ780380
NGM36-16	NO	Alternaria arborescens strain MUCL 44260	0	1	1	DQ242505
NGM36-17	NO	Cladosporium cladosporioides strain ATCC 6721	0	0.99	0.99	KP780438
NGM36-18	NO	Cladosporium pini-ponderosae strain CBS 124456	0	1	1	NR_119730
NGM36-19	NO	Pichia hampshirensis strain ATCC 62896	0	1	0.99	FJ381694
NGM36-20	NO	Epicoccum nigrum strain UAMH 3247	0	1	1	AY625064
NGM36-22	NO	Epicoccum nigrum strain UAMH 3247	0	1	1	AY625064
NGM36-23	NO	Pichia hampshirensis strain ATCC 62896	0	1	0.99	FJ381694
NGM4-1b	NO	Trichoderma trixiae strain CBS 189.79	0	1	0.99	KJ482546
NGM4-2	NO	Phaeoacremonium inflatipes CBS 391.71	0	1	1	NR_103566
NGM7-1	NO	Sarocladium strictum CBS 346.70	0	1	0.99	NR_111145
NGM7-2	NO	Wickerhamomyces hampshirensis strain CBS 7208	0	0.78	0.99	HM156504
NGM13-1	NO	Pichia mexicana CBS:7066	0	0.98	0.99	EF568069
NGM24-1	NO	Aspergillus terreus ATCC 1012	0	1	1	NR_131276
TN1-28	NO	Trichoderma lixii strain GJS 90-22	0	1	0.99	AY737761

## Sheet: Table B
Table B. Cross amplification of Pityophthorus juglandis (WTB) specific microsatellite loci across twenty-four woodborning beetle species that are closely related to P. juglandisor are associated frequently with walnut trees.
Beetle Species (Family: Subfamily)	(Source) County, State	# Individuals Tested	Amplification of WTB 192	Cross-Amplification into Additional WTB Microsatellite Loci
Curculionidae: Cossinae
Stenoscelis brevis	Anderson, TN	5	NO
Curculionidae: Cossoninae
Stenomimus pallidus	Knox & Blount, TN	19	NO
Curculionidae: Scolytinae
Cnestus mutilatus	Anderson & Knox, TN	5	NO
Euwallacea validus	Anderson, TN	1	NO
Hypothenemus interstitialis	Knox, TN	1	NO
Hypothenemus seriatica	Knox, TN	2	NO
Hypothenemus crudiae	Knox, TN	1	NO
Monarthrum mali	Knox, TN	2	NO	WTB12
Monarthrum fasciatum	Knox, TN	2	NO	WTB12
Phloeotribus liminaris	Marshall, IN	5	NO
Pityophthorus lautus	Knox, TN	11	NO	WTB2,13 and 19
Pityophthorus liquidambarus	Alachua , FL	10	NO	WTB 1,12,13,19,128,130
Pityophthorus pulicarius	Alachua , FL	10	NO	WTB 1,2,12,13,14,19,128,130
Xyleborinus saxesenii	Knox, TN	6	NO
Xyleborus affinis	Anderson, TN	5	NO
Xyleborus ferrugineus	Anderson, TN	5	NO
Xylosandrus crassiusculus	Anderson, TN	5	NO
Xylosandrus germanus	Knox, TN	3	NO
Bostrichidae
Xylobiops basilaris	Anderson, TN	5	NO
Platypodidae
Euplatypus compositus	Anderson, TN	1	NO
Oxoplatypus quadridendatus	Anderson, TN	1	NO
Buprestidae
Chrysobothris sexsignata	Knox, TN	8	NO
Cerambycidae
Neoclytus acuminatus	Knox, TN	11	NO
Lepturges confluens	Knox, TN	5	NO

## Sheet: Fig A
Fig. A. An example of QIAxcel gel view and electropherogram of positive samples using GS 004 (upper) and WTB 192 (lower) microsatellite loci.
